# Supplementary material for: Effect of Supplementing Vitamin E, Selenium, Copper, Zinc, and Manganese during the Transition Period on Dairy Cow Reproductive Performance and Immune Function
Source: Vet Sci. 2023 Mar 15;10(3):225. doi: 10.3390/vetsci10030225 (PMC10059820; doi:10.3390/vetsci10030225)
Supplement: Supplementary file 1 [file vetsci-10-00225-s001.zip]

Archive with 1 entries (1 files):
- vetsci-2202144-supplementary.pdf
